# Supplementary material for: Superpixel-Based Conditional Random Fields (SuperCRF): Incorporating Global and Local Context for Enhanced Deep Learning in Melanoma Histopathology
Source: Front Oncol. 2019 Oct 11;9:1045. doi: 10.3389/fonc.2019.01045 (PMC6798642; doi:10.3389/fonc.2019.01045)
Supplement: Supplementary file 1 [file Table_1.XLSX]

## Sheet: Sheet1
Dataset (name)
TCGA-3N-A9WB
TCGA-3N-A9WD
TCGA-BF-A5EP
TCGA-BF-A5EQ
TCGA-BF-AAOU
TCGA-D3-A1Q7
TCGA-D3-A1QA
TCGA-D3-A2JA
TCGA-D3-A2JB
TCGA-D3-A2JG
TCGA-D3-A3C8
TCGA-D3-A3CC
TCGA-D3-A51F
TCGA-D3-A51R
TCGA-D3-A5GN
TCGA-D3-A5GR
TCGA-D3-A8GD
TCGA-D3-A8GE
TCGA-D3-A8GI
TCGA-D3-A8GM
TCGA-D3-A8GQ
TCGA-D9-A1X3
TCGA-D9-A3Z4
TCGA-D9-A4Z2
TCGA-D9-A6EA
TCGA-DA-A1HV
TCGA-DA-A1I5
TCGA-DA-A3F8
TCGA-DA-A95W
TCGA-DA-A960
TCGA-EB-A24D
TCGA-EB-A3HV
TCGA-EB-A3XF
TCGA-EB-A42Z
TCGA-EB-A44O
TCGA-EB-A44Q
TCGA-EB-A4IS
TCGA-EB-A4OZ
TCGA-EB-A4P0
TCGA-EB-A550
TCGA-EB-A5KH
TCGA-EB-A5SG
TCGA-EB-A5SH
TCGA-EB-A5UM
TCGA-EB-A6QZ
TCGA-EE-A180
TCGA-EE-A182
TCGA-EE-A183
TCGA-EE-A20B
TCGA-EE-A20H
TCGA-EE-A29D
TCGA-EE-A29H
TCGA-EE-A2A0
TCGA-EE-A2A2
TCGA-EE-A2GI
TCGA-EE-A2GP
TCGA-EE-A2GS
TCGA-EE-A2ME
TCGA-EE-A2MJ
TCGA-EE-A2MK
TCGA-EE-A2ML
TCGA-EE-A2MR
TCGA-EE-A3J8
TCGA-EE-A3JA
TCGA-ER-A19B
TCGA-ER-A19E
TCGA-ER-A19G
TCGA-ER-A19H
TCGA-ER-A19J
TCGA-ER-A19K
TCGA-ER-A19L
TCGA-ER-A19T
TCGA-ER-A2NC
TCGA-FR-A69P
TCGA-FR-A726
TCGA-FR-A7U8
TCGA-FR-A8YD
TCGA-FS-A1Z7
TCGA-FS-A1ZN
TCGA-GF-A2C7
TCGA-GN-A4U5
TCGA-GN-A4U9
TCGA-HR-A2OG
TCGA-LH-A9QB
TCGA-OD-A75X
TCGA-W3-A828
TCGA-W3-AA1R
TCGA-WE-A8K1
TCGA-WE-A8K4
TCGA-WE-A8K5
TCGA-WE-A8K6
TCGA-WE-A8ZR
TCGA-WE-A8ZX
TCGA-WE-AAA3
TCGA-XV-A9W5
TCGA-YG-AA3N
TCGA-YG-AA3P
