# Supplementary material for: Superpixel-Based Conditional Random Fields (SuperCRF): Incorporating Global and Local Context for Enhanced Deep Learning in Melanoma Histopathology
Source: Front Oncol. 2019 Oct 11;9:1045. doi: 10.3389/fonc.2019.01045 (PMC6798642; doi:10.3389/fonc.2019.01045)
Supplement: Supplementary file 2 [file Table_2.XLSX]

## Sheet: Sheet1
Single-cell classification for SC-CNN and CRF: TCGA melanoma whole slide images at 20x magnification
Training set	Testing set
TCGA-D3-A8GL (SC-CNN)	TCGA-D3-A3MO
TCGA-EB-A4XL (SC-CNN)	TCGA-D3-A3MV
TCGA-EB-A3XE (SC-CNN)	TCGA-D3-A51K
TCGA-D3-A5GO (CRF)
TCGA-3N-A9WB (CRF)
Total: 5	Total: 3
