# Supplementary material for: Superpixel-Based Conditional Random Fields (SuperCRF): Incorporating Global and Local Context for Enhanced Deep Learning in Melanoma Histopathology
Source: Front Oncol. 2019 Oct 11;9:1045. doi: 10.3389/fonc.2019.01045 (PMC6798642; doi:10.3389/fonc.2019.01045)
Supplement: Supplementary file 3 [file Table_3.XLSX]

## Sheet: Sheet1
Region classification: TCGA melanoma whole slide images at 1.25x magnification
Training set	Testing set
TCGA-BF-A1PU	TCGA-BF-AAP0
TCGA-BF-AAOU	TCGA-BF-AAP1
TCGA-D3-A2J6	TCGA-BF-AAP2
TCGA-D3-A2JA	TCGA-BF-AAP6
TCGA-D3-A2JG	TCGA-D3-A1Q1
TCGA-D3-A3MO	TCGA-D3-A1Q4
TCGA-D3-A51T	TCGA-D3-A1Q6
TCGA-D3-A8GD	TCGA-D3-A2J6
TCGA-D3-A8GL	TCGA-D3-A2JC
TCGA-D3-A8GQ	TCGA-D3-A2JD
TCGA-D3-A8GV	TCGA-D3-A2JF
TCGA-EB-A3XF	TCGA-D3-A2JG
TCGA-EB-A44R	TCGA-D3-A3C8
TCGA-EB-A4XL	TCGA-D3-A3CB
TCGA-EB-A5SE	TCGA-D3-A3MV
TCGA-EE-A2GJ	TCGA-D3-A5GR
TCGA-EE-A2M6	TCGA-D3-A5GT
TCGA-EE-A2MC	TCGA-D3-A8GI
TCGA-EE-A2MF	TCGA-D3-A8GK
TCGA-EE-A2MG	TCGA-D3-A8GM
TCGA-EE-A3AG	TCGA-D3-A8GP
	TCGA-D3-A51E
	TCGA-D3-A51F
	TCGA-D3-A51G
	TCGA-D9-A3Z1
	TCGA-EB-A3XF
	TCGA-EB-A41A
	TCGA-EB-A4P0
	TCGA-EB-A42Z
	TCGA-EB-A551
	TCGA-EE-A2A0
	TCGA-EE-A2GD
	TCGA-EE-A2GJ
	TCGA-EE-A2MJ
	TCGA-EE-A2MU
	TCGA-EE-A3AB
	TCGA-GN-A4U5
Total: 21	Total: 37
