# Supplementary material for: Superpixel-Based Conditional Random Fields (SuperCRF): Incorporating Global and Local Context for Enhanced Deep Learning in Melanoma Histopathology
Source: Front Oncol. 2019 Oct 11;9:1045. doi: 10.3389/fonc.2019.01045 (PMC6798642; doi:10.3389/fonc.2019.01045)
Supplement: Supplementary file 4 [file Table_4.xlsx]

## Sheet: Sheet1
Region classification: TCGA melanoma whole slide images at 5x magnification
Training set	Testing set
TCGA-BF-AAOU	TCGA-BF-A3DN
TCGA-D3-A3MO	TCGA-D3-A1QA
TCGA-D3-A3MV	TCGA-D3-A2JA
TCGA-D3-A51K	TCGA-D3-A2JG
TCGA-EB-A3XE	TCGA-D3-A5GR
TCGA-EB-A4XL	TCGA-EB-A4P0
TCGA-EE-A3AE
TCGA-ER-A19L
TCGA-ER-A19S
TCGA-WE-A8JZ
Total: 10	Total: 6
